# Supplementary material for: Secondary resistance to anti-EGFR therapy by transcriptional reprogramming in patient-derived colorectal cancer models
Source: Genome Med. 2021 Jul 16;13:116. doi: 10.1186/s13073-021-00926-7 (PMC8283888; doi:10.1186/s13073-021-00926-7)
Supplement: Supplementary file 1 — Additional file 1: Table S1. TruSeq Amplicon - Cancer Panel (Illumina). [file 13073_2021_926_MOESM1_ESM.xlsx]

## Sheet: Table S1
Table S1: List of genes included in the TruSeq Amplicon - Cancer Panel (Illumina)
https://www.illumina.com/Documents/products/datasheets/datasheet_truseq_amplicon_cancer_panel.pdf
Gene	Exon
ABL1	4-7
AKT1	4
ALK	23; 25
APC	7; 16
ATM	8; 9; 12; 17; 26; 34; 35; 36; 39; 50; 55-57; 60;62;64
BRAF	11; 15
CDH1	3; 8; 9
CDKN2A	2
CSF1R	7; 22
CTNNB1	3
EGFR	3; 7; 15; 18; 19; 20; 21
ERBB2	19; 20; 21
ERBB4	3; 4; 6-9; 15; 28
FBXW7	5; 8; 9; 10; 11
FGFR1	4; 7
FGFR2	7; 9; 12
FGFR3	6; 8; 13; 17
FLT3	11; 14; 16; 20
GNA11	4; 5; 6; 7
GNAQ	4-7
GNAS	8
HNF1A	3; 4
HRAS	2; 3
IDH1	4
JAK2	14
JAK3	12; 15
KDR	6; 7; 11; 19; 21; 26; 27; 30
KIT	2; 9; 11; 13; 14; 15; 17; 18
KRAS	2; 3; 4
MET	2; 14; 16; 19
MLH1	12
MPL	10
NOTCH1	11; 27
NPM1	11
NRAS	2; 3
PDGFRA	12; 14; 18
PIK3CA	1; 4; 7 ;9; 13; 20
PTEN	1; 3; 6-8
PTPN11	3; 13
RB1	4; 6; 11; 17; 18; 20; 21; 22
RET	10; 11; 13; 15; 16
SMAD4	3; 5; 6; 8; 9; 11; 12
SMARCB1	2; 4; 5;9
SMO	3; 5; 6; 9; 11
SRC	14
STK11	1; 4; 6; 8
TP53	2; 4; 7; 8; 10
VHL	1-3
