# Supplementary material for: Secondary resistance to anti-EGFR therapy by transcriptional reprogramming in patient-derived colorectal cancer models
Source: Genome Med. 2021 Jul 16;13:116. doi: 10.1186/s13073-021-00926-7 (PMC8283888; doi:10.1186/s13073-021-00926-7)
Supplement: Supplementary file 6 — Additional file 6: Table S5. Selected gene sets enriched in phenotype “secondary resistant” (p ≤ 0.05). [file 13073_2021_926_MOESM6_ESM.xlsx]

## Sheet: Table S5
																												Table S5: Selected gene sets enriched in phenotype "secondary resistant" (p≤ 0.05)
																												Only sets with FDR q-val ≤ 0.05 were considered significant
																												BoC10			BoC20			BoC32 (STAT3 pathway activation)			BoC35			BoC60 (EGFR ECD mut)			BoC69			KRAS or MEK2 mut			BoC71 KRAS wt
GS	FWER p-val	RANK AT MAX	LEADING EDGE		GS	FWER p-val	RANK AT MAX	LEADING EDGE		GS	FWER p-val	RANK AT MAX	LEADING EDGE			FWER p-val	RANK AT MAX	LEADING EDGE		FWER p-val	RANK AT MAX	LEADING EDGE		FWER p-val	RANK AT MAX	LEADING EDGE		GS DETAILS	NOM p-val	FDR q-val	GS DETAILS	NOM p-val	FDR q-val	GS DETAILS	NOM p-val	FDR q-val	GS DETAILS	NOM p-val	FDR q-val	GS DETAILS	NOM p-val	FDR q-val	GS DETAILS	NOM p-val	FDR q-val	GS DETAILS	NOM p-val	FDR q-val	GS DETAILS
follow link to MSigDB					follow link to MSigDB					follow link to MSigDB
1	0	0	2386	tags=46%, list=18%, signal=56%	1	0	0	376	tags=26%, list=3%, signal=27%	1	0	0	2120	tags=57%, list=16%, signal=67%	1	0	3330	tags=66%, list=26%, signal=88%	1	0	109	tags=14%, list=1%, signal=14%	1	0	3093	tags=68%, list=23%, signal=87%	1	KRAS_SIGNALING_DN	0	0.01	E2F_TARGETS	0	0	HEDGEHOG_SIGNALING	0.019	0.042	MTORC1_SIGNALING	0	0	E2F_TARGETS	0	0	HYPOXIA	0.001	0.035	_E2F_TARGETS	0	0	MYC_TARGETS_V2
2	0	0	2881	tags=76%, list=22%, signal=97%	2	0.012	0.027	1429	tags=28%, list=11%, signal=31%	2	0	0	2078	tags=47%, list=16%, signal=55%	2	0	3050	tags=59%, list=23%, signal=76%	2	0.012	2142	tags=31%, list=16%, signal=36%	2	0	1188	tags=29%, list=9%, signal=31%	2	KRAS_SIGNALING_UP	0	0.011	MTORC1_SIGNALING	0	0.001				E2F_TARGETS	0	0	G2M_CHECKPOINT	0	0.001	KRAS_SIGNALING_UP	0.004	0.032	MTORC1_SIGNALING	0	0	MYC_TARGETS_V1
3	0	0	3561	tags=60%, list=27%, signal=81%	3	0.013	0.044	1822	tags=40%, list=14%, signal=46%	3	0.004	0.012	3521	tags=59%, list=27%, signal=80%	3	0.02	3711	tags=50%, list=29%, signal=69%	3	0.022	2040	tags=39%, list=16%, signal=45%	3	0.003	2779	tags=49%, list=21%, signal=61%	3	TGF_BETA_SIGNALING	0.003	0.013	G2M_CHECKPOINT	0	0.016				G2M_CHECKPOINT	0	0							MYC_TARGETS_V2	0	0	KRAS_SIGNALING_UP
4	0	0	1166	tags=35%, list=9%, signal=38%	4	0.021	0.093	1732	tags=37%, list=13%, signal=42%	4	0.019	0.069	1813	tags=38%, list=14%, signal=44%	4	0.053	915	tags=18%, list=7%, signal=19%	4	0.079	474	tags=20%, list=4%, signal=21%	4	0.003	434	tags=18%, list=3%, signal=18%	4	EPITHELIAL_MESENCHYMAL_TRANSITION	0.001	0.013	HYPOXIA	0	0.023				KRAS_SIGNALING_UP	0	0							MYC_TARGETS_V1	0	0
5	0	0	4383	tags=56%, list=34%, signal=83%	5	0.022	0.119	2123	tags=33%, list=16%, signal=39%	5	0.03	0.136	3256	tags=36%, list=25%, signal=47%	5	0.059	2839	tags=40%, list=22%, signal=50%	5	0.1	426	tags=17%, list=3%, signal=18%	5	0.005	2076	tags=37%, list=16%, signal=43%	5	INFLAMMATORY_RESPONSE	0	0.012	WNT_BETA_CATENIN_SIGNALING	0.025	0.037				MYC_TARGETS_V2	0.001	0.006							UNFOLDED_PROTEIN_RESPONSE	0	0.001
6	0	0.001	3371	tags=51%, list=26%, signal=67%	6	0.022	0.142	1806	tags=36%, list=14%, signal=41%	6	0.028	0.147	4078	tags=42%, list=31%, signal=61%	6	0.192	3768	tags=60%, list=29%, signal=85%	6	0.555	2442	tags=25%, list=19%, signal=30%	6	0.008	2493	tags=49%, list=19%, signal=60%	6	HEDGEHOG_SIGNALING	0.043	0.04	EPITHELIAL_MESENCHYMAL_TRANSITION	0.005	0.053				MYC_TARGETS_V1	0	0.008							CHOLESTEROL_HOMEOSTASIS	0	0.001
	0.001	0.005	1841	tags=46%, list=14%, signal=54%	7	0.059	0.372	884	tags=13%, list=7%, signal=13%	7	0.045	0.261	2671	tags=44%, list=21%, signal=55%					7	0.721	2293	tags=26%, list=17%, signal=31%	7	0.037	1460	tags=44%, list=11%, signal=49%	7	IL2_STAT5_SIGNALING	0.004	0.048							TNFA_SIGNALING_VIA_NFKB	0.001	0.011							HYPOXIA	0	0.002
	0.002	0.009	1686	tags=31%, list=13%, signal=35%	8	0.056	0.397	1098	tags=22%, list=8%, signal=24%	8	0.069	0.405	3446	tags=40%, list=26%, signal=54%					8	0.733	2041	tags=33%, list=16%, signal=39%	8	0.086	534	tags=11%, list=4%, signal=12%	8										HYPOXIA	0	0.016							G2M_CHECKPOINT	0	0.002
	0.009	0.054	961	tags=18%, list=7%, signal=20%																			9	0.087	366	tags=14%, list=3%, signal=15%	9										IL2_STAT5_SIGNALING	0.007	0.028							TNFA_SIGNALING_VIA_NFKB	0	0.004
	0.009	0.066	3417	tags=39%, list=26%, signal=52%																			10	0.214	2548	tags=34%, list=19%, signal=42%											GLYCOLYSIS	0.001	0.03							KRAS_SIGNALING_UP	0.002	0.011
																																														GLYCOLYSIS	0.003	0.035
	0.017	0.123	2363	tags=32%, list=18%, signal=39%																			11	0.284	1991	tags=32%, list=15%, signal=37%
	0.027	0.204	2088	tags=31%, list=16%, signal=37%																			12	0.288	1171	tags=19%, list=9%, signal=21%
	0.051	0.375	3001	tags=34%, list=23%, signal=43%																			13	0.295	1381	tags=21%, list=10%, signal=23%
	0.06	0.462	929	tags=21%, list=7%, signal=23%																			14	0.319	1897	tags=18%, list=14%, signal=21%
	0.057	0.462	2540	tags=26%, list=20%, signal=32%																			15	0.345	3778	tags=62%, list=28%, signal=86%
	0.062	0.519	1518	tags=21%, list=12%, signal=23%																			16	0.384	1239	tags=22%, list=9%, signal=24%
	0.062	0.545	326	tags=15%, list=3%, signal=15%																			17	0.417	1340	tags=31%, list=10%, signal=34%
	0.059	0.549	1501	tags=24%, list=12%, signal=27%																			18	0.498	5273	tags=68%, list=40%, signal=112%
																							19	0.527	725	tags=16%, list=5%, signal=16%
																							20	0.573	1075	tags=21%, list=8%, signal=22%
[truncated: 20 more columns]
