# Supplementary material for: Secondary resistance to anti-EGFR therapy by transcriptional reprogramming in patient-derived colorectal cancer models
Source: Genome Med. 2021 Jul 16;13:116. doi: 10.1186/s13073-021-00926-7 (PMC8283888; doi:10.1186/s13073-021-00926-7)
Supplement: Supplementary file 7 — Additional file 7: Table S6. Selected genes with potential function in SR for the 10 models tested. [file 13073_2021_926_MOESM7_ESM.xlsx]

## Sheet: Table S6
Table S6: Selected genes with potential function in SR for the 10 models tested.
BoC10		ras+ (GSEA)		BoC20				BoC32				BoC35		ras+ (GSEA)		BoC60				BoC69		ras+ (GSEA)		BoC71		KRAS or MEK2 mut	ras+ (GSEA)	BoC71		KRAS wt	ras+ (GSEA)	BoC106		KRAS amp	ras+ (GSEA)	BoC106		KRAS wt	ras+ (GSEA)	BoC209		KRAS mut		BoC209		KRAS wt		BoC237
		Fold change in sec. res. tumor				Fold change in sec. res. tumor				Fold change in sec. res. tumor				Fold change in sec. res. tumor				Fold change in sec. res. tumor				Fold change in sec. res. tumor				Fold change in sec. res. tumor				Fold change in sec. res. tumor				Fold change in sec. res. tumor				Fold change in sec. res. tumor				Fold change in sec. res. tumor				Fold change in sec. res. tumor
Gene Name		Array	3`RNA Seq	Gene Name		Array	3`RNA Seq	Gene Name		Array	3`RNA Seq	Gene Name		Array	3`RNA Seq	Gene Name		Array	3`RNA Seq	Gene Name		Array	3`RNA Seq	Gene Name		Array	3`RNA Seq	Gene Name		Array	3`RNA Seq	Gene Name		Array	3`RNA Seq	Gene Name		Array	3`RNA Seq	Gene Name		Array	3`RNA Seq	Gene Name		Array	3`RNA Seq	Gene Name
PI3K-, RAS-MAPK-Signalling				PI3K-, RAS-MAPK-Signalling				PI3K-, RAS-MAPK-Signalling				PI3K-, RAS-MAPK-Signalling				PI3K-, RAS-MAPK-Signalling				PI3K-, RAS-MAPK-Signalling				PI3K-, RAS-MAPK-Signalling				PI3K-, RAS-MAPK-Signalling				PI3K-, RAS-MAPK-Signalling				PI3K-, RAS-MAPK-Signalling				PI3K-, RAS-MAPK-Signalling				PI3K-, RAS-MAPK-Signalling				PI3K-, RAS-MAPK-Signalling
PLA2G4A		344.7	99.4568	FOS		6.18	3.87669					PLA2G2A		29.4562	39.7221	RASGRF1		13.8624	9.30451	FGF20		58.9134	18.4585	DUSP5		15.6	16.0884	IGF2		345	14	KRAS		7.1	2.02296	NOS3		12.63	4.78334	FGFR1		3.2	6.63368	ANGPT1		49.601	71.7681	DUSP6
FGF19		87.9	50.8713	DUSP6		4	3.51801					SHC3		14.9541	9.93053	NGFR		6.91888	4.43072	IGF1		24.1618	17.7914	SPRED1		12.9	5.49905	DUSP5		24.22	23.0652	PLCG2		7.05	8.61002	RGL3		7.91	6.46843	PCK1		3.67391	2.49111	FGFR1		20.46	23.3557	DUSP5
FGF20		67.6	33.3093									SPRED1		9.8	3.58007	TLR4		5.6	24.0963	FGF13		18.2684	5.40712	DUSP6		10.56	5.95173	SPRED1		10.41	5.46282	DUSP6		4.54289	3.47422	PDGFRA		3.9	n.d.	SPRY1		2.84922	2.12903	IGF1		12.45	34.441	PLA2G3
FGF3		32.9	2.02641	WNT Signalling				Info:				EGF		5.57014	2.23754	PLA2G4C		3.75239	2.12674	PDGFA		7.71501	5.82115	PTPRR		11.51	8.57964	PTPRR		7.5	10.4168	NOS3		4.54283	4.78334	RAC2		2.7	n.d.	DUSP6		2.66166	2.67649	RGL3		4.45076	46.3809	SPRED1
FASLG		15.9	4.7591	PRICKLE2		-2.9	-1.98558	Resitant tumor exhibits a strong increase				KIT		3.9248	4.47509	RGL1		2.95089	21.2674	ANGPT2		5.67638	13.7279	FOS		4.58	8.74646	DUSP6		5.3	4.72805	EREG		3.7	2.89586	RASGRP2		2.35	n.d.	DDIT4		2.5102	2.8387	PDGFC		4.37613	4.29467	FOS
ZAP70		14.7	2.93442	WNT5B		-11.1	-35.8147	of pSTAT3				FGFR1		3.80291	7.8314	PRKCA		2.67915	1.31394	SHC3		5.00298	1.54313	EFNA3		4.88	8.55868	EFNA3		4.1	5.46282	IL1B		2.76481	n.d.	Info:				EIF4EBP1		2.31459	3.42856	PLCG2		3.87832	4.99751	SPRY4
FGF18		8.9	5.91935	FZD10		-14.9	-2.98456					FGF3		3.68317	n.d.	SYK		2.48887	2.19522	LAMA1		4.83037	3.09899	FGFR3		3.14	9.65486	RASA3		2.11	4.24886	DUSP5		2.69356	2.39167	Resistant tumors without RAS amplification				CCNE2		2.1112	2.98617	PLA2G1B		3.13053	2.52239	EPHA2
FGF13		8.6	5.02834					WNT Signalling				DUSP6		3.21873	2.2725	PDGFRA		2.17979	n.d.	SHC2		3.88132	9.1486	CCND1		2.68	2.73286	CCND1		3.54	3.10234	AREG		2.7	4.78334					IRS1		2.10746	2.43317	RASA4		3.04584	4.07953	PIK3R5
IRS1		4.9	2.94101	TGF Beta Signalling				LEF1		3.2	1.96934	DUSP5		3.19574	5.96678	RIN1		2.12337	2.43689	FGF3		3.68652	n.d.	IRS1		2.22	2.89467	PLA2G12B		2.91	2.60134	TLR2		-2.77265	n.d.	TGF Beta Signalling				SPRED1		2.05733	3.04147	FGF13		2.65913	n.d.	MAPK9
PLA1A		4.7	3.03012	DCN		8.41968	n.d.	WNT6		2.16	3.56959	IRS1		2.94564	3.03667	ARF6		-2.07735	-3.4	BCL2		2.73263	2.9127					PRKCA		-2.25	-2.38					IRX3		7.6	6.87684					FGF3		2.3	3.3	GNG4
RGL1		5.2	5.43715	ACVR1C		5.56292	4.44662					FGFR2		2.54916	3.35631	RALGAPA1		-2.13928	-2.2	THBS1		2.3608	2.28366	Info:				FOXO4		-4.17	-2.06	Info:				DCN		5.86	n.d.	Info:								PLA2G4C
GNG4		-2.7	-3.11975					Jak-STAT Signalling				EPHA2		2.40551	2.93677	PLCE1		-2.45825	-2.86	PHLPP2		2.01004	2.67507	Resitant tumors exhibits a				FGF20		-8.6	-4.16	Resistant tumors with RAS amplification				SMAD9		4.66	3.62433	Resitant tumors exhibits a				Info:				PLA2G12B
ETS2		-3.5	-3.0549	Hedgehog signalling				CNTFR		19.7	7.30874	PLA2G10		-2.47995	-2.7	IRS1		-2.50115	-2.38	RASAL1		-6.08404	-7.55893	Kras mutation				Info:								TGFB1		2.39597	n.d.	Kras mutation				Resistant tumors without RAS mutation
FGFR2		-4.3	-7.27704	WNT5B		-11.0973	0.0279215	IL6R		3.9	2.8823					TLR4		-1.98248	24.1									Resistant tumors without RAS mutation				WNT Signalling				BMP7		-3.6	-2.23902									Info:
RASA4		-4.6	-9.1248	PTCH1		3.28	2.05873					WNT Signalling				LPAR6		-2.26808	n.d.	Notch Signalling				WNT Signalling								FZD4		3.08346	3.82668					WNT Signalling				WNT Signalling				Resistant tumors with MEK1 mutation
								Hedgehog signalling				DKK1		17.42	6.62035	NOS3		-2.34038	-13.69	DLL1		4.8	11.9862	DKK4		12	14.7405	WNT Signalling								Cancer Stem Cells				FZD10		11.4646	6.63368	DKK1		55.805	14.1488
WNT Signalling				Notch Signalling				PTCH1		2.74	2.50767	MMP7		11.18	10.6283	RGL2		-3.29964	-3.85	PIK3R5		-2.80422	-2.71923	DKK1		11.05	3.6583	DKK1		52.73	12.1396	TGF Beta Signalling				OLFM4		90.94	6.51104	DKK4		8.0481	6.63368	WNT4		13.8908	16.3822	WNT Signalling
BAMBI		56.5	13.9133	DLL1		56.7	18.4037					WNT6		9.4	3.31018	RASA4		-3.66287	-2.72	PPP2R2C		-5.5239	-5.01584	PLCB2		3.77	n.d.	DKK4		37.52	17.3614	IRX3		11	10.2045	ALDH1A3		5.57	3.41149	DKK1		5.59468	n.d.	WNT6		4.98675	2.06405	DKK1
DKK4		49.1	8.5593					Cancer Stem Cells								KIT		-4.07	n.d.	CHRM2		-6.11952	n.d.	CCND1		2.68	2.73286	PLCB2		4.24	n.d.	LEFTY1		-2.3947	-2.87456					RAC2		-3.18558	n.d.	TBL1X		3.36909	1.96991	FZD8
WNT6		34.4	44.8419	Cancer Stem Cells				OLFM4		4.82	7.75375	Hedgehog signalling				KITLG		-4.06605	-3.03	CREB5		-8.99142	-2.94725					FOSL1		2.21	2.71706					Regenerating islet-derived protein				PLCB4		-2.46507	-2.39742	WNT10A		2.33683	3.13983	DKK4
DKK1		17	5.06657	OLFM4		287.1	83.0865					WNT6		9.4	3.31018	EFNA3		-4.5494	-5					TGF Beta Signalling				CCND1		3.54	3.10234	Notch Signalling				REG1A		14.82	4.4768	FZD1		-2.31371	-2.8769	DKK4		2.02385	n.d.	MMP7
WNT10A		7.9	1.95404	CXCR4		16.54	7.74295	Regenerating islet-derived protein								PRKACB		-9.31962	-14.08	WNT Signalling				BMP7		2.19	1.6443					DLL1		-3.1382	-9.93029	REG3A		6.7	11.9632									SFRP1
WNT11		4.4	5.85605					REG1B		22.96	142.513	Miscellanious								DKK4		5.53801	12.3383	IRX5		-2.57	-3.21962	TGF Beta Signalling												TGF Beta Signalling				TGF Beta Signalling				FOSL1
WIF1		4.1	3.11403	Defensins				REG1A		3.56	9.20568	CXCL14		35.1	6.62035	WNT Signalling				BAMBI		4.01087	3.52534	LEFTY1		-5.02	-5.33387	LEFTY1		-3.55	-8.58089	Regenerating islet-derived protein				Defensins				TGFB1		-2.67333	-5.4527	SMAD9		4.61215	5.39076	GNG4
LEF1		3.6	2.48151	DEFA5		2741.5	518.827					CXCR4		11.9	6.62035	BAMBI		30.2415	24.0963	WNT4		2.05	5.03284									REG1A		6.6	5.74001	DEFA6		123	43.9384									PLA2G4C
WNT10B		2.8	6.69739	DEFA6		748.6	95.9037	Miscellanious								WNT5B		16.1674	9.63851					Cell Cycle				Cell Cycle								DEFA5		104.84	143.842	Regenerating islet-derived protein				Regenerating islet-derived protein				PLA2G12B
								MUC2		3.67	4.3383	Cancer Stem Cells				DKK4		7.14379	4.81925	TGF Beta Signalling				CCND1		2.68	2.73286	CCND1		3.54	3.10234									REG1B		4.40944	2.18986	REG3G		2.76391	8.1911
TGF Beta Signalling				Apoptosis								LGR5		3.05	4.53102	LEF1		5.60535	12.7014	IRX3		18.0252	43.1191					MYCN		-3.26	-5.72059									REG3G		4.17316	3.64976					Cancer Stem Cells
BAMBI		56.6	13.9133	BCL2		30.3	2.91493									NKD1		5.04574	6.10454	IRX5		10.757	13.6633																									CXCR4
ID4		17.3	30.882									TGF Beta Signalling				WNT11		2.85036	7.08915	BAMBI		4.01087	3.52534	mTOR Signalling				Regenerating islet-derived protein												EMT
SMAD9		7.1	4.54289									IRX3		6.59	8.95017	PRICKLE2		2.75275	2.65843	NODAL		2.56588	2.10118	DDIT4		4.9	8.29405	REG4		27.64	8.36283									ZEB2		-5.12272	n.d.					Regenerating islet-derived protein
INHBB		3.7	4.28185													RUVBL1		2.1288	2.08244	INHBB		2.2	5.64067					REG1B		2.7	83.3348									ZEB1		-2.81686	n.d.					REG1B
INHBA		3.4	n.d.									Cell Cycle				CCND3		-2.22606	-2.05783	TGFBI		-8.2	-2.01148	Cancer Stem Cells																								REG1A
NODAL		3.3	2.81808									MYCN		5.33	9.93053	CSNK2B		-2.32148	-2.15051					CXCR4		5.7	3.44344	Defensins												mTOR Signalling
BMP8B		-2.5	-2.41693													FZD8		-2.33947	-2.25697	Cancer Stem Cells				CXCL14		3.62	4.74093	DEFA5		9.32	13.3535									DDIT4		2.5102	2.8387					mTOR Signalling
THBS1		-6.6	-4.07091									Miscellanious				PSEN1		-2.35672	-2.18417	ALDH1A1		8.8	3.71218					DEFA6		2.6	3.40692									EIF4EBP1		2.31459	3.42856					PIK3R5
												MUC2		3.79	23.1712	FZD3		-2.65227	-2.03127	CXCR4		3.5	2.13345																	IRS1		2.10746	2.43317					DDIT4
Hedgehog signalling																PRKACB		-9.48172	-13.918									EMT
WNT6		34.4	44.8419									EMT								Apoptosis								SNAI1		6.28	n.d.
WNT10A		7.9	1.95404									SNAI1		2.01	19.8611	Cancer Stem Cells				PCP4		11.3	27.3221
SHH		5.6	4.32191													OLFM4		383.06	46.6702	BCL2		2.7	2.9127					mTOR Signalling
PTCH1		4.6	3.2145													ALDH1A3		4.64143	12.0481									DDIT4		2.33	6.74422																	Cell Cycle
WNT11		4.4	5.85605													LGR5		3.51	4.78518	Defensins																												CDK1
HHIP		3.8	11.2447																	DEFA5		241.3	41.1217					Cancer Stem Cells
WNT10B		2.8	6.69739													TGF Beta Signalling				DEFA6		107.2	31.4494					CXCR4		16.91	10.4168																	Miscellanious
																BAMBI		30.2415	24.0963									CXCL14		23.87	16.085																	MUC2
cAMP signalling																ALDH1A3		4.64143	12.0481	Regenerating islet-derived protein
PDE4B		206.4	85.0272													DCN		2.6716	n.d.	REG3A		111.764	39.8365
PDE4D		14.8	3.95555													RBL1		2.52069	2.17508	REG3G		92.5447	n.d.
																NODAL		2.2618	2.65843	REG1A		6.09318	3.30256
Cancer Stem Cells																BMP7		3.87	4.81925
CXCL14		287.34	40.4866													SMAD9		-3.18189	-2.63313	Miscellanious
LGR5		-13.6986	-18.5195													TNF		-3.77493	-2.25697	MUC2		4.6	4.69999
																HOXA5		-16.0584	-27.0836	PDE6A		9.5	2.47716
																LEFTY1		-16.8787	-6.63815
																				Cell Cycle
																Apoptosis				MYCN		3.19	5.04656
																PCP4		11.6	16.8674
																BIRC5		2.4	2.42523
																BCL2		2.09	2.53184
																Regenerating islet-derived protein
																REG1B		31.1	21.6866
																REG1A		17.8	130.12
																Defensins
																DEFA6		15.2	16.5413
																Cell Cycle
																MYCN		2.98	4.13534
																CDK1		2.27	1.9242
n.d.: not detected
[truncated: 5 more columns]
